# Supplementary material for: Putative enhancer sites in the bovine genome are enriched with variants affecting complex traits
Source: Genet Sel Evol. 2017 Jul 6;49:56. doi: 10.1186/s12711-017-0331-4 (PMC5499214; doi:10.1186/s12711-017-0331-4)
Supplement: Supplementary file 5 — Additional file 5: Table S2. Proportion of GSEA core SNPs in the H3K4me3 set that are also in the H3K27ac set, and proportion of the GSEA core SNPs in the H3K27ac set that are also in the H3K4me3 set. [file 12711_2017_331_MOESM5_ESM.xlsx]

## Sheet: Sheet1
phenotype	histone	the number of GSEA core SNPs	property	the number of GSEA core SNPs that fulfilled the property	the ratio of the number of GSEA core SNPs that were also (not) in the other histone signal to the number of GSEA core SNPs in the histone signal
FY	H3K27ac	281885	Only in H3K27ac	208591	0.74
MY		270649		200350	0.7403
PY		277763		205836	0.741
FY		281885	Also in H3K4me3	73294	0.26
MY		270649		70299	0.2597
PY		277763		71927	0.259
FY	H3K4me3	85239	Only in H3K4me3	15244	0.1788
MY		88005		15632	0.1776
PY		88440		15731	0.1779
FY		85239	Also in H3K27ac	69995	0.8212
MY		88005		72373	0.8224
PY		88440		72709	0.8221
